# Supplementary material for: Short-Term Incubation of H9c2 Cardiomyocytes with Cannabigerol Attenuates Diacylglycerol Accumulation in Lipid Overload Conditions
Source: Cells. 2025 Jun 30;14(13):998. doi: 10.3390/cells14130998 (PMC12249120; doi:10.3390/cells14130998)
Supplement: Supplementary file 1 [file cells-14-00998-s001.zip]

Archive with 21 entries (17 files):
- cells-3659124-supplementary/cells count reports/
- cells-3659124-supplementary/cells count reports/1. Control.pdf
- cells-3659124-supplementary/cells count reports/2. CBG 2.5.pdf
- cells-3659124-supplementary/cells count reports/3. CBG 5.pdf
- cells-3659124-supplementary/cells count reports/4. CBG 10.pdf
- cells-3659124-supplementary/cells count reports/5. PA.pdf
- cells-3659124-supplementary/cells count reports/6. PA+CBG 2.5.pdf
- cells-3659124-supplementary/cells count reports/7. PA+CBG 5.pdf
- cells-3659124-supplementary/cells count reports/8. PA+CBG 10.pdf
- cells-3659124-supplementary/preliminary studies-insulin/
- cells-3659124-supplementary/preliminary studies-insulin/Figure 1S.pdf
- cells-3659124-supplementary/preliminary studies-insulin/Figure 1S.png
- cells-3659124-supplementary/preliminary studies-insulin/Western Blott.pdf
- cells-3659124-supplementary/preliminary studies-PA/
- cells-3659124-supplementary/preliminary studies-PA/Cell count reports/
- cells-3659124-supplementary/preliminary studies-PA/Cell count reports/200μM PA.pdf
- cells-3659124-supplementary/preliminary studies-PA/Cell count reports/300μM PA.pdf
- cells-3659124-supplementary/preliminary studies-PA/Cell count reports/Control.pdf
- cells-3659124-supplementary/preliminary studies-PA/Figure 2S.pdf
- cells-3659124-supplementary/preliminary studies-PA/Figure 2S.png
- cells-3659124-supplementary/Supplementary Materials-Western Blott.pdf
